# Supplementary material for: A systematic review and meta-analysis of regional risk factors for critical outcomes of COVID-19 during early phase of the pandemic
Source: Sci Rep. 2021 May 7;11:9784. doi: 10.1038/s41598-021-89182-8 (PMC8105319; doi:10.1038/s41598-021-89182-8)
Supplement: Supplementary file 3 — Supplementary Information 3. [file 41598_2021_89182_MOESM3_ESM.xlsx]

## Sheet: Sheet1
Title: A systematic review and meta-analysis of regional risk factors for critical outcomes of COVID-19 during early phase of the pandemic
Authors: Hyung-Jun Kim, Hyeontaek Hwang, Hyunsook Hong, Jae-Joon Yim, and Jinwoo Lee
Author	Title	Date range	Continent	Country	Center	Outcome
Aggarwal S et al.	Clinical features, laboratory characteristics, and outcomes of patients hospitalized with coronavirus disease 2019 (COVID-19): Early report from the United States	2020-03-01 ~ 2020-04-04	North America	USA (Des Moines, Iowa)	UnityPoint Clinic	Admission to ICU or death
Antinori S et al.	Compassionate remdesivir treatment of severe Covid-19 pneumonia in intensive care unit (ICU) and Non-ICU patients: Clinical outcome and differences in post-treatment hospitalisation status	2020-02-23 ~ 2020-03-20	Europe	Italy (Milan)	Luigi Sacco Hospital	Admission to ICU
Argenziano MG et al.	Characterization and clinical course of 1000 patients with coronavirus disease 2019 in New York: retrospective case series	2020-03-01 ~ 2020-040-05	North America	USA (New York City)	NewYork-Presbyterian/Columbia University Irving Medical Center	Admission to ICU
Bonetti G et al.	Laboratory predictors of death from coronavirus disease 2019 (COVID-19) in the area of Valcamonica, Italy	2020-03-01 ~ 2020-03-30	Europe	Italy (Esine, Brescia, Lombardy)	Valcamonica Hospital	Death
Borghesi A et al.	Chest X-ray severity index as a predictor of in-hospital mortality in coronavirus disease 2019: A study of 302 patients from Italy	2020-03-04 ~ 2020-03-24	Europe	Italy (Bresia)	Spedali Civili of Brescia	Death
Buckner FS et al.	Clinical Features and Outcomes of 105 Hospitalized patients with COVID-19 in Seattle, Washington	2020-03-02 ~ 2020-03-26	North America	USA (Seattle, Washington)	UW Medical Center (Montlake, Northwest), Harborview Medical Center	Admission to ICU or death
Campochiaro C et al.	Efficacy and safety of tocilizumab in severe COVID-19 patients: a single-centre retrospective cohort study	2020-03-19 ~ 2020-04-15	Europe	Italy (Milan)	San Raffaele Hospital	Death
Chen C et al.	Analysis of myocardial injury in patients with COVID-19 and association between concomitant cardiovascular diseases and severity of COVID-19	2020-01 ~ 2020-02	Asia	China (Wuhan city)	Hankou Headquarters, Sino-French New City Campus, Optics Valley Campus	Critical type
Chen X et al.	Detectable serum SARS-CoV-2 viral load (RNAaemia) is closely correlated with drastically elevated interleukin 6 (IL-6) level in critically ill COVID-19 patients	2020-02-01 ~ 2020-02-19	Asia	China (Wuhan city)	General Hospital of Central Theater Command	Critical type
Colombi D et al.	Well-aerated Lung on Admitting Chest CT to Predict Adverse Outcome in COVID-19 Pneumonia	2020-02-17 ~ 2020-03-10	Europe	Italy (Piacenza)	"Gulielmo da Saliceto" Hospital	Admission to ICU or death
Crespo M et al.	COVID-19 in elderly kidney transplant recipients	2020-03-12 ~ 2020-04-04	Europe	Spain (Barcelona)	Hospital del Mar	Death
de Abajo FJ et al.	Use of renin–angiotensin–aldosterone system inhibitors and risk of COVID-19 requiring admission to hospital: a case-population study	2020-03-01 ~ 2020-03-24	Europe	Spain (Madrid)	Hospital Universitario Ramón y Cajal, Hospital Universitario de La Princesa, Hospital Universitario Príncipe de Asturias, Hospital Universitario de Getafe, Hospital General de la Defensa "Gómez Ulla", Hospital Universitario Puerta de Hierro, Hospital Clínico San Carlos	Death
Deng Q et al.	Suspected myocardial injury in patients with COVID-19: Evidence from front-line clinical observation in Wuhan, China	2020-01-01 ~ 2020-02-21	Asia	China (Wuhan city)	Hankou and Cai dian branch of Tongji Hospital	Admission to ICU or Death
Docherty A B et al.	Features of 20 133 UK patients in hospital with covid-19 using the ISARIC WHO Clinical Characterisation Protocol: prospective observational cohort study	2020-02-06 ~ 2020-04-19	Europe	UK (Nationwide)	208 acute care hospitals in England	Death
Du RH et al.	Predictors of Mortality for Patients with COVID-19 Pneumonia Caused by SARS-CoV-2: A Prospective Cohort Study	2019-12-25 ~ 2020-02-07	Asia	China (Wuhan city)	Wuhan Pulmonary Hospital	Death
Feng Y et al.	COVID-19 with Different Severity: A Multi-center Study of Clinical Features	2020-01-01 ~ 2020-02-15	Asia	China (Wuhan, Shanghai, Anhui)	Jinyintan Hospital, Shanghai Public Health Clinical Center, Tongling People's Hospital	Critical type
Ferguson J et al.	Characteristics and Outcomes of Coronavirus Disease Patients under Nonsurge Conditions, Northern California, USA, March-April 2020	2020-03-13 ~ 2020-04-11	North America	USA (Northern California)	Stanford University Hospital, Stanford Health Care-ValleyCare	Admission to ICU
Giacomelli A et al.	30-day mortality in patients hospitalized with COVID-19 during the first wave of the Italian epidemic: A prospective cohort study	2020-02-21 ~ 2020-03-19	Europe	Italy (Milan)	Luigi Sacco Hospital	Death
Goicoechea M et al.	COVID-19: clinical course and outcomes of 36 hemodialysis patients in Spain	2020-03-12 ~ 2020-04-10	Europe	Spain (Madrid)	Hospital Gregorio Marañón	Death
Guo F et al.	Correlation between clinical classification of COVID-19 and imaging characteristics of MSCT volume scanning of the lungs	2020-01-18 ~ 2020-02-26	Asia	China (Bengbu)	First Affiliated Hospital of Bengbu Medical College	Critical type
He W et al.	COVID-19 in persons with haematological cancers	~ 2020-02-14	Asia	China (Wuhan city)	Wuhan Central Hospital, Union Hospital	Death
Hong KS et al.	Clinical Features and Outcomes of 98 Patients Hospitalized with SARS-CoV-2 Infection in Daegu, South Korea: A Brief Descriptive Study	~2020-03-29	Asia	South Korea (Daegu)	Yeungnam University Medical Center	Admission to ICU
Huang C et al.	Clinical features of patients infected with 2019 novel coronavirus in Wuhan, China	2020-12-16 ~ 2020-01-02	Asia	China (Wuhan city)	Jin Yin-Tan Hospital	Admission to ICU
Huang J et al.	Hypoalbuminemia predicts the outcome of COVID-19 independent of age and co-morbidity	2020-01-25 ~ 2020-03-24	Asia	China (Hubei)	the Third People's Hospital of Yichang	Death
Huang JT et al.	Chronological Changes of Viral Shedding in Adult Inpatients with COVID-19 in Wuhan, China	2020-01-11 ~ 2020-02-21	Asia	China (Wuhan city)	Renmin Hospital of Wuhan University	Critical type
Ihle-Hansen H et al.	COVID-19: Symptoms, course of illness and use of clinical scoring systems for the first 42 patients admitted to a Norwegian local hospital	2020-03-09 ~ 2020-03-31	Europe	Norway (Viken)	Bærum Hospital	Admission to ICU or death
Israelsen SB et al.	Characteristics of patients with COVID-19 pneumonia at Hvidovre Hospital, March-April 2020	2020-03-10 ~ 2020-04-23	Europe	Denmark (Copenhagen)	Hvidovre Hospital	Admission to ICU
Javanian M et al.	Clinical and laboratory findings from patients with COVID-19 pneumonia in Babol North of Iran: a retrospective cohort study	2020-02-25 ~ 2020-03-12	Asia	Iran (Babol)	Ayatollah Rohani, Shahid Beheshti and Yahyanejad hospitals	Death
Ji M et al.	Characteristics of disease progress in patients with coronavirus disease 2019 in Wuhan, China	2020-01-02 ~ 2020-01-28	Asia	China (Wuhan city)	Renmin Hospital of Wuhan University	Critical type
Kalligeros M et al.	Association of Obesity with Disease Severity Among Patients with Coronavirus Disease 2019	2020-02-17 ~ 2020-04-05	North America	USA (Rhode Island)	Rhode Island Hospital, The Miriam Hospital, Newport Hospital	Admission to ICU
Klang E et al.	Morbid Obesity as an Independent Risk Factor for COVID-19 Mortality in Hospitalized Patients Younger than 50	2020-03-01 ~ 2020-05-17	North America	USA (New York)	Mount Sinai Hospital, Mount Sinai Brooklyn, Mount Sinai Queens, Mount Sinai Morningside and Mount Sinai West	Death
Lagi F et al.	Early experience of an infectious and tropical diseases unit during the coronavirus disease (COVID-19) pandemic, Florence, Italy, February to March 2020	2020-02-25 ~ 2020-03-26	Europe	Italy (Florence)	an infectious and tropical disease unit in Florence	Admission to ICU
Lee LYW et al.	COVID-19 mortality in patients with cancer on chemotherapy or other anticancer treatments: a prospective cohort study	2020-03-18 ~ 2020-04-26	Europe	UK (Nationwide)	UK Coronavirus Cancer Monitoring Project	Death
Li J et al. A	Association of Renin-Angiotensin System Inhibitors With Severity or Risk of Death in Patients With Hypertension Hospitalized for Coronavirus Disease 2019 (COVID-19) Infection in Wuhan, China	2020-01-15 ~ 2020-03-15	Asia	China (Wuhan city)	Central Hospital of Wuhan	Death
Li J et al. B	Plasma albumin levels predict risk for nonsurvivors in critically ill patients with COVID-19	2020-01-01 ~ 2020-02-20	Asia	China (Wuhan city)	Central Hospital of Wuhan	Critical type
Li L et al.	Association of clinical and radiographic findings with the outcomes of 93 patients with COVID-19 in Wuhan, China	2020-01-10 ~ 2020-02-22	Asia	China (Wuhan city)	Wuhan Union Hospital	Death
Luo X et al.	Prognostic value of C-reactive protein in patients with COVID-19	2020-01-30 ~ 2020-02-20	Asia	China (Wuhan city)	Eastern Campus of Renmin Hospital of Wuhan University	Death
Lv Z et al.	Clinical characteristics and co-infections of 354 hospitalized patients with COVID-19 in Wuhan, China: a retrospective cohort study	2020-02-04 ~ 2020-02-28	Asia	China (Wuhan city)	Renmin Hospital of Wuhan University	Critical type
Nowak B et al.	Clinical characteristics and short-term outcomes of patients with coronavirus disease 2019: a retrospective single-center experience of a designated hospital in Poland	2020-03-16 ~ 2020-04-07	Europe	Poland	Central Clinical Hospital of the Ministry of the Interior and Administration in Warsaw	Death
Omrani-Nava V et al.	Evaluation of Hepatic Enzymes Changes and Association with Prognosis in COVID-19 Patients	2020-02 ~ 2020-03	Asia	Iran	Mazandaran University of Medical Sciences’ hospitals	Death
Pan F et al.	Factors associated with death outcome in patients with severe coronavirus disease-19 (COVID-19): a case-control study	2020-01-27 ~ 2020-03-19	Asia	China	Western Campus, Union Hospital, Tongji Medical College, Huazhong University of Science and Technology	Death
Pan L et al.	Clinical Characteristics of COVID-19 Patients With Digestive Symptoms in Hubei, China: A Descriptive, Cross-Sectional, Multicenter Study	2020-01-18 ~ 2020-02-28	Asia	China (Hubei province)	Wuhan Hanan Hospital, Wuhan Union Hospital, Huanggang Central Hospital	Critical type
Pei G et al.	Renal Involvement and Early Prognosis in Patients with COVID-19 Pneumonia	2020-01-28 ~ 2020-02-09	Asia	China (Wuhan city)	Tongji Hospital	Critical type
Peng Y et al.	Clinical characteristics and outcomes of 112 cardiovascular disease patients infected by 2019-nCoV	2020-01-20 ~ 2020-02-15	Asia	China (Wuhan city)	West Hospital of the Union Hospital of Tongji Medical College	Critical type
Pereira MR et al.	COVID-19 in solid organ transplant recipients: Initial report from the US epicenter	2020-03-13 ~ 2020-04-03	North America	USA (New York)	Columbia University Irving Medical Center (CUIMC) and Weill Cornell Medicine (WCM)	Admission to ICU or death
Petrilli C M et al.	Factors associated with hospital admission and critical illness among 5279 people with coronavirus disease 2019 in New York City: prospective cohort study	2020-03-01 ~ 2020-04-08	North America	USA (New York)	260 outpatient offices and 4 acute care hospitals(Tisch Hospital and NYU Langone Orthopedic Hospital in Manhattan, NYU Langone Hospital – Brooklyn in Brooklyn, and NYU Winthrop on Long Island)	Admission to ICU or death
Renieris G et al.	Serum Hydrogen Sulfide and Outcome Association in Pneumonia by the SARS-CoV-2 Corona virus	2020-03 ~	Europe	Greece	8 departments in the Hellenic Sepsis Study Group	Death
Rogado J et al.	Covid-19 transmission, outcome and associated risk factors in cancer patients at the first month of the pandemic in a Spanish hospital in Madrid	2020-02-01 ~ 2020-04-07	Europe	Spain (Madrid)	Hospital Universitario Infanta Leonor	Death
Russo V et al.	Clinical impact of pre-admission antithrombotic therapy in hospitalized patients with COVID-19: A multicenter observational study	2020-02 ~ 2020-04	Europe	Italy (5 centers)	Humanitas Hospital ofMilan, Fatebenefratelli Hospital of Naples, Bergamo Hospital, Rivoli Hospital of Turin, Health Authority Bergamo East	Death
Sabri A et al.	Novel coronavirus disease 2019: predicting prognosis by using a computed tomography severity score and clinicolaboratory data	2020-02-21 ~ 2020-03-17	Asia	Iran (Teheran)	University Hospitals in Tehran	Death
Shi Q et al.	Clinical Characteristics and Risk Factors for Mortality of COVID-19 Patients With Diabetes in Wuhan, China: A Two-Center, Retrospective Study	2020-01-01 ~ 2020-03-08	Asia	China (Wuhan city)	Remin Hospital of Wuhan University, Zhongnan Hospital of Wuhan University	Death
Shi S et al.	Characteristics and clinical significance of myocardial injury in patients with severe coronavirus disease 2019	2020-01-01 ~ 2020-02-23	Asia	China (Wuhan city)	Renmin Hospital of Wuhan University	Death
Smadja DM et al.	Angiopoietin-2 as a marker of endothelial activation is a good predictor factor for intensive care unit admission of COVID-19 patients	Not mentioned	Europe	France (Paris)	Georges Pompidou European Hospital	Admission to ICU
Stroppa EM et al.	Coronavirus disease-2019 in cancer patients. A report of the first 25 cancer patients in a western country (Italy)	2020-02-21 ~ 2020-03-18	Europe	Italy (Piacenza)	Piacenza’s general hospital	Death
Suleyman G et al.	Clinical Characteristics and Morbidity Associated With Coronavirus Disease 2019 in a Series of Patients in Metropolitan Detroit	2020-03-09 ~ 2020-03-27	North America	USA (Detroit, Michigan)	Henry Ford Health System	Admission to ICU
Sun H et al.	Risk Factors for Mortality in 244 Older Adults With COVID-19 in Wuhan, China: A Retrospective Study	2020-01-29 ~ 2020-03-05	Asia	China (Wuhan city)	Sino-French New City Branch of Tongji Hospital	Death
Sun S et al.	Abnormalities of peripheral blood system in patients with COVID-19 in Wenzhou, China	2020-01-19 ~ 2020-02-20	Asia	China (Wenzhou)	Wenzhou Central Hospital	Admission to ICU
Sze S et al.	Letter to the Editor: Variability but not admission or trends in NEWS2 score predicts clinical outcome in elderly hospitalised patients with COVID-19	2020-03-12 ~ 2020-04-02	Europe	UK (Leicester)	Leicester Royal Infirmary	Death
Tambe M P et al.	An epidemiological study of laboratory confirmed COVID-19 cases admitted in a tertiary care hospital of Pune, Maharashtra	2020-03-31 ~ 2020-04-24	Asia	India (Pune)	Sassoon General Hospital	Death
Tang N et al.	Anticoagulant treatment is associated with decreased mortality in severe coronavirus disease 2019 patients with coagulopathy	2020-01-01 ~ 2020-02-13	Asia	China (Wuhan city)	Tongji Hospital	Death
Urra J M et al.	Selective CD8 cell reduction by SARS-CoV-2 is associated with a worse prognosis and systemic inflammation in COVID-19 patients	2020-03-01 ~ 2020-04-15	Europe	Spain (Ciudad real)	University Hospital of Ciudad Real	Admission to ICU
Valeri A M et al.	Presentation and Outcomes of Patients with ESKD and COVID-19	2020-03-09 ~ 2020-04-08	North America	USA (New York)	Columbia University Irving Medical Center	Death
Wang D et al. A	Clinical Characteristics of 138 Hospitalized Patients With 2019 Novel Coronavirus-Infected Pneumonia in Wuhan, China	2020-01-01 ~ 2020-01-28	Asia	China (Wuhan city)	Zhongnam Hospital of Wuhan University	Admission to ICU
Wang D et al. B	Clinical course and outcome of 107 patients infected with the novel coronavirus, SARS-CoV-2, discharged from two hospitals in Wuhan, China	~ 2020-02-10	Asia	China (Wuhan city and Hubei province)	Zhongnam Hospital of Wuhan University, Xishui Hospital	Death
Wang F et al.	Clinical Characteristics of 28 Patients with Diabetes and Covid-19 in Wuhan, China	2020-01-29 ~ 2020-02-10	Asia	China (Wuhan city)	Tongji Hospital	Admission to ICU
Wang K et al.	Clinical and laboratory predictors of in-hospital mortality in patients with COVID-19: a cohort study in Wuhan, China	2020-01-07 ~ 2020-02-11; 2020-01-01 ~ 2020-02-20	Asia	China (Wuhan city)	First People's Hospital of Jiangxia District, Union Hospital of Wuhan	Death
Wang R et al.	Epidemiological and clinical features of 125 Hospitalized Patients with COVID-19 in Fuyang, Anhui, China	2020-01-20 ~ 2020-02-09	Asia	China (Fuyang city)	NO.2 People's Hospital of Fuyang City	Critical type
Wei X et al.	Hypolipidemia is associated with the severity of COVID-19	2020-02-01 ~ 2020-03-03	Asia	China (Wuhan city)	Cancer Center, Union Hospital of Tongji Medical College	Critical type
Xu B et al.	Suppressed T cell-mediated immunity in patients with COVID-19: A clinical retrospective study in Wuhan, China	2019-12-26 ~ 2020-03-01	Asia	China (Wuhan city)	Hubei Provincial Hospital of traditional Chinese and Western medicine	Death
Yan X et al.	Neutrophil to lymphocyte ratio as prognostic and predictive factor in patients with coronavirus disease 2019: A retrospective cross-sectional study	2020-01-11 ~ 2020-03-03	Asia	China (Wuhan city)	Wuhan Third Hospital & Tongren Hospital of Wuhan University	Death
Yang L et al.	Epidemiological and clinical features of 200 hospitalized patients with corona virus disease 2019 outside Wuhan, China: A descriptive study	2020-01-30 ~ 2020-02-08	Asia	China (Yichang)	Yichang Central People's Hospital	Admission to ICU
Yao Q et al.	A retrospective study of risk factors for severe acute respiratory syndrome coronavirus 2 infections in hospitalized adult patients	2020-01-30 ~ 2020-02-11	Asia	China (Huanggang)	Dabieshan Medical Center	Death
Yuan M et al.	Association of radiologic findings with mortality of patients infected with 2019 novel coronavirus in Wuhan, China	2020-01-01 ~ 2020-01-25	Asia	China (Wuhan city)	Central Hospital of Wuhan	Death
Zhang F et al.	Obesity predisposes to the risk of higher mortality in young COVID-19 patients	2020-02-07 ~ 2020-03-27	Asia	China (Wuhan city)	Tongji Hospital & Wuhan Pulmonary Hospital	Death
Zhang G et al.	Analysis of clinical characteristics and laboratory findings of 95 cases of 2019 novel coronavirus pneumonia in Wuhan, China: a retrospective analysis	2020-01-16 ~ 2020-02-25	Asia	China (Wuhan city)	Xinzhou District People's Hospital	Admission to ICU or death
Zhang J et al. A	Predictive factors for disease progression in hospitalized patients with coronavirus disease 2019 in Wuhan, China	2020-01-13 ~ 2020-02-16	Asia	China (Wuhan city)	Union hospital	Admission to ICU or death
Zhang J et al. B	Risk factors for disease severity, unimprovement, and mortality of COVID-19 patients in Wuhan, China	2020-01-11 ~ 2020-02-06	Asia	China (Wuhan city)	Renmin Hospital of Wuhan University	Death
Zhang J et al. C	Do underlying cardiovascular diseases have any impact on hospitalised patients with COVID-19?	2020-01-11 ~ 2020-02-06	Asia	China (Wuhan city)	Renmin Hospital of Wuhan University	Critical type
Zhang X et al.	Viral and host factors related to the clinical outcome of COVID-19	2020-01-20 ~ 2020-02-25	Asia	China (Shanghai)	Shanghai Public Health Clinical Center	Critical type
Zhao X et al.	Early decrease in blood platelet count is associated with poor prognosis in COVID-19 patients-indications for predictive, preventive, and personalized medical approach	2020-01-07 ~ 2020-02-28	Asia	China (Wuhan city)	First People’s Hospital of Jiangxia District	Death
